# Supplementary material for: Genome-Wide Identification of Small RNAs in the Opportunistic Pathogen Enterococcus faecalis V583
Source: PLoS One. 2011 Sep 2;6(9):e23948. doi: 10.1371/journal.pone.0023948 (PMC3166299; doi:10.1371/journal.pone.0023948)
Supplement: Table S2 — List of putative target genes of EF3314_EF3315, EF0820_EF0822, EF1368_EF1369, EF0605_EF0606, EF0869_EF0871, EF0136_EF0137 sRNA candidates. (XLS) [file pone.0023948.s002.xls]

## Sheet: 3314 - Table 1
Putative target genes of EF3314_EF3315
	mRNA	function
	rpoA	DNA-directed RNA polymerase subunit alpha
	pcrA	ATP-dependent DNA helicase PcrA
	dnaX	DNA polymerase III, gamma and tau subunits
	EF1300	cell cycle protein FtsW
	EF2270	PTS system, IIC component
	EF1095	hypothetical protein
	EF0026	hypothetical protein
	dapA	dihydrodipicolinate synthase
	EF2119	hypothetical protein

## Sheet: 0820 - Table 1
Putative target genes of EF0820_EF0822
	mRNA	function
	EF1698	NADPH-dependent FMN reductase domain-containing protein
	EF2927	HAD superfamily hydrolase
	EF0461	PTS system, IIA component
	glmU	UDP-N-acetylglucosamine pyrophosphorylase
	EF0739	nicotinamide mononucleotide transporter PnuC, putative
	EF1366	hypothetical protein
	EF2002	tail protein, putative
	EF0192	ferrichrome ABC transporter, permease protein
	EF1825	hypothetical protein
	EF2419	hypothetical protein
	EF3055	hypothetical protein
	EF2486	ABC transporter, ATP-binding protein
	gap-2	glyceraldehyde-3-phosphate dehydrogenase
	EF3324	sodium ion-translocating decarboxylase, beta subunit
	EF3043	PTS system, IIC component
	EF2190	glycosyl transferase, group 2 family protein
	EF0405	HAD superfamily hydrolase
	EF1431	hypothetical protein
	EF3032	hypothetical protein
	EF2582	putative chlorohydrolase/aminohydrolase
	EF1599	transcriptional regulator Cro/CI family protein
	EF1939	hypothetical protein
	EF3149	hypothetical protein
	EF0294	hypothetical protein
	EF2556	fumarate reductase flavoprotein subunit
	EF2314	bacteriocin, putative
	EF1421	hypothetical protein
	EF1037	aspartate aminotransferase
	rplJ	50S ribosomal protein L10
	EF1496	V-type ATPase, subunit C
	EF1439	hypothetical protein
	EF2967	hypothetical protein
	EF3137	PTS system, IIB component
	EF2138	Cro/CI family transcriptional regulator
	EF1229	hypothetical protein
	sugE-2	sugE protein
	EF0245	decarboxylase family protein
	EF2943	hypothetical protein
	EF1019	PTS system, IIC component
	EF1042	multidrug resistance protein, putative
	EF0740	deoxynucleoside kinase
	copZ	copper transport protein CopZ
	aroB	3-dehydroquinate synthase
	EF2442	phosphate transporter family protein

## Sheet: 1368 - Table 1
Putative target genes of EF1368_EF1369
	mRNA	function
	EF1369	Cro/CI family transcriptional regulator
	EF1484	hypothetical protein
	thyA	thymidylate synthase
	EF0967	hypothetical protein
	EF1437	hypothetical protein
	ruvB	Holliday junction DNA helicase RuvB
	EF1791	pheromone binding protein
	EF2941	hypothetical protein
	EF2523	hypothetical protein
	EF2091	hypothetical protein
	EF2987	hypothetical protein
	EF1789	SPFH domain-containing protein/band 7 family protein
	EF0251	transcriptional regulator, putative
	EF1464	hypothetical protein
	grpE	heat shock protein GrpE
	EF1533	hypothetical protein
	EF2628	N-acetylmuramoyl-L-alanine amidase
	EF1637	ATP:cob(I)alamin adenosyltransferase, putative
	EF2121	hypothetical protein
	EF2658	FemAB family protein
	EF0486	hypothetical protein
	purC	phosphoribosylaminoimidazole-succinocarboxamide synthase
	panB	3-methyl-2-oxobutanoate hydroxymethyltransferase
	argF-2	putrescine carbamoyltransferase
	EF1829	PTS system, IID component
	EF0250	maltose O-acetyltransferase, putative
	EF0899	hypothetical protein
	pepQ-1	proline dipeptidase
	EF1217	putative lipoprotein
	EF1451	hypothetical protein
	EF1882	hypothetical protein
	EF2643	hypothetical protein
	EF3045	PTS system, IIB component
	EF3078	hypothetical protein
	ung	uracil-DNA glycosylase
	EF1447	hypothetical protein
	htrA	serine protease DO
	rhaA	L-rhamnose isomerase
	gyrB	DNA gyrase subunit B
	EF2488	putative lipoprotein
	EF3042	PTS system, IID component
	EF1109	iron-sulfur cluster binding protein
	EF1818	coccolysin
	EF0727	putative lipid kinase
	EF1378	transcriptional regulator, putative
	EF1519	cation transporter E1-E2 family ATPase
	EF3306	PTS system, sorbitol-specific IIBC components
	EF2946	hypothetical protein
	nth	endonuclease III
	EF0344	hypothetical protein
	EF0161	hypothetical protein
	EF0028	bifunctional maltose and glucose-specific PTS system components IICB
	EF3164	methionine sulfoxide reductase B
	EF2112	hypothetical protein
	EF0730	hypothetical protein
	EF1990	hypothetical protein
	EF0834	PTS system, IIC component
	EF2476	penicillin-binding protein 4
	EF2774	hypothetical protein
	EF2999	allantoinase
	EF1889	hypothetical protein
	bkdB	branched-chain alpha-keto acid dehydrogenase, E1 component, beta subunit
	EF2270	PTS system, IIC component
	efp	elongation factor P
	EF0583	ABC transporter, ATP-binding protein/permease protein
	EF1534	peptidyl-prolyl cis-trans isomerase, cyclophilin-type
	EF1732	ABC transporter ATP-binding protein/peptidase
	EF3043	PTS system, IIC component
	EF0665	hypothetical protein
	EF2052	cell division protein FtsK
	EF2664	phosphoglycerate mutase family protein
	EF2373	hypothetical protein

## Sheet: 0605 - Table 1
Putative target genes of EF0605_EF0606
	mRNA	function
	EF2628	N-acetylmuramoyl-L-alanine amidase
	EF0785	drug resistance transporter, EmrB/QacA family protein
	EF0052	hypothetical protein
	priA	primosomal protein n'
	EF3248	hypothetical protein
	rexB	exonuclease RexB
	EF1242	GntR family transcriptional regulator
	infC	translation initiation factor IF-3
	dapF	diaminopimelate epimerase
	EF2996	hypothetical protein
	EF0817	PTS system, IID component
	cylM	cylM protein
	EF0682	DNA repair exonuclease family protein
	EF0461	PTS system, IIA component
	EF0420	drug resistance transporter, EmrB/QacA family protein
	EF2907	ABC transporter, ATP-binding protein
	EF2688	Snf2 family protein
	EF2169	hypothetical protein
	EF2434	RpiR family phosphosugar-binding transcriptional regulator
	pyrDII	dihydroorotate dehydrogenase electron transfer subunit
	EF3140	alcohol dehydrogenase, iron-containing
	EF3051	hypothetical protein
	EF2277	hypothetical protein
	grpE	heat shock protein GrpE

## Sheet: 0869 - Table 1
Putative target genes of EF0869_EF0871
	mRNA	function
	EF1730	EbsC protein
	EF1042	multidrug resistance protein, putative
	EF3168	hypothetical protein
	EF0259	S4 RNA-binding domain-containing protein
	EF2263	gluconate 5-dehydrogenase
	cbiO	cobalt transporter ATP-binding subunit
	EF0682	DNA repair exonuclease family protein
	EF1388	NAD-dependent formate dehydrogenase, gamma subunit, putative
	EF1901	manganese transport protein MntH
	EF0967	hypothetical protein
	EF0003	hypothetical protein
	EF0785	drug resistance transporter, EmrB/QacA family protein
	EF2900	hypothetical protein
	EF1478	hypothetical protein
	EF0034	hypothetical protein
	EF2927	HAD superfamily hydrolase
	EF0553	PTS system, IID component
	EF2526	hypothetical protein
	EF2218	AraC family DNA-binding response regulator
	EF2996	hypothetical protein
	EF2205	hypothetical protein
	EF1180	hypothetical protein
	EF2277	hypothetical protein
	EF0142	hypothetical protein
	EF2546	phage integrase family site specific recombinase
	EF1590	protease synthase and sporulation negative regulatory protein pai 1, putative
	EF1344	sugar ABC transporter, permease protein
	EF2932	AhpC/TSA family protein
	EF0115	endoribonuclease L-PSP, putative
	EF2002	EF2002
	EF0740	deoxynucleoside kinase
	EF1637	ATP:cob(I)alamin adenosyltransferase, putative
	EF3317	oxaloacetate decarboxylase
	EF1026	hypothetical protein
	pyrG	CTP synthetase
	ileS	isoleucyl-tRNA synthetase
	EF0068	hypothetical protein
	EF0166	phage integrase family site specific recombinase
	EF3214	DEAD-box ATP dependent DNA helicase
	galM	aldose 1-epimerase
	EF0298	copper-translocating P-type ATPase
	EF1141	MutT/nudix family protein
	EF0571	DNA-binding response regulator
	EF1229	hypothetical protein
	EF2310	hypothetical protein
	mtlD	mannitol-1-phosphate 5-dehydrogenase
	EF0897	preprotein translocase, YajC subunit, putative penicillin-binding protein, putative
	EF0610	hypothetical protein
	EF0938	sugar ABC transporter ATP-binding protein
	EF0170	hypothetical protein
	EF1740	penicillin-binding protein 1B, putative
	EF1458	hypothetical protein
	EF0934	TatD family hydrolase
	EF0817	PTS system, IID component
	purB	adenylosuccinate lyase
	EF2291	Cro/CI family transcriptional regulator
	EF0117	GntR family transcriptional regulator
	EF0892	amino acid ABC transporter, ATP-binding protein
	EF1880	hypothetical protein
	EF0345	hypothetical protein
	EF1412	hypothetical protein
	EF2980	PTS system, IIA component

## Sheet: 0136 - Table 1
Putative target genes of EF0136_EF0137
	mRNA	function
	EF0137	nucleotidyl transferase domain-containing protein
	EF2535	nucleotidyl transferase domain-containing protein
	pyrDII	dihydroorotate dehydrogenase electron transfer subunit
	EF3221	Cro/CI family transcriptional regulator
	EF3086	hypothetical protein
	EF1418	hypothetical protein
	EF1162	helicase, putative
	EF3201	OsmC/Ohr family protein
	EF2967	hypothetical protein
	folE	GTP cyclohydrolase I
	EF0039	deoxyuridine 5`-triphosphate nucleotidohydrolase, putative
	EF1754	PhoU family protein
	EF2816	hypothetical protein
	acpS	holo-(acyl-carrier-protein) synthase
	EF1123	hypothetical protein
	EF1023	hypothetical protein
	EF1437	hypothetical protein
	EF2089	hypothetical protein
	EF0663	hypothetical protein
	EF2582	putative chlorohydrolase/aminohydrolase
	relA	GTP pyrophosphokinase
	EF0708	hypothetical protein
	EF0934	TatD family hydrolase
	EF0486	hypothetical protein
	EF0609	hypothetical protein
	thyA	thymidylate synthase
	EF0115	endoribonuclease L-PSP, putative
	EF0417	hypothetical protein
	EF1191	DegV family protein
	EF0135	hypothetical protein
	EF3004	sulfate transporter family protein
	EF0392	hypothetical protein
	EF0320	hypothetical protein
	EF1637	ATP:cob(I)alamin adenosyltransferase, putative
	panC	pantoate--beta-alanine ligase
	EF1260	DNA-binding response regulator
	EF2008	ribosomal protein L23, putative
	EF0740	deoxynucleoside kinase
	EF0298	copper-translocating P-type ATPase
	EF0612	hypothetical protein
	EF3209	ABC transporter, ATP-binding protein
	copY	transcriptional repressor CopY
	EF0312	aspartate 1-decarboxylase domain-containing protein
	comG1	competence protein
	EF3042	PTS system, IID component
	EF1881	hypothetical protein
	EF1445	replicase domain-containing protein
	EF2538	hypothetical protein
	arb	6-phospho-beta-glucosidase
	EF2706	RNA methyltransferase
	pyn	pyrimidine-nucleoside phosphorylase
	EF1510	hypothetical protein
	EF2650	spermidine/putrescine ABC transporter, permease protein
	dapA	dihydrodipicolinate synthase
	EF1829	PTS system, IID component
	EF0967	hypothetical protein
	EF0774	hypothetical protein
	ruvB	Holliday junction DNA helicase RuvB
	EF0813	glycosy hydrolase family protein
	EF3329	DNA-binding response regulator
	EF2628	N-acetylmuramoyl-L-alanine amidase
	EF2263	gluconate 5-dehydrogenase
	EF0672	hypothetical protein
	EF1802	PTS system, IID component
	EF1945	hypothetical protein
	EF0826	PemK family transcriptional regulator
	rnc	ribonuclease III
	EF0757	hypothetical protein
	EF2218	AraC family DNA-binding response regulator
	EF2838	DNA replication protein DnaC, putative
	EF2545	hypothetical protein
	EF1478	hypothetical protein
	EF0554	PTS system, IIB component
	EF3068	hypothetical protein
	EF1562	3-deoxy-7-phosphoheptulonate synthase
	EF3164	methionine sulfoxide reductase B
	EF3284	cystathionine gamma-synthase, putative
	EF2126	hypothetical protein
	panB	3-methyl-2-oxobutanoate hydroxymethyltransferase
	feoB	ferrous iron transport protein B
	EF2412	putative metalloprotease
