# Supplementary material for: Genome-Wide Identification of Small RNAs in the Opportunistic Pathogen Enterococcus faecalis V583
Source: PLoS One. 2011 Sep 2;6(9):e23948. doi: 10.1371/journal.pone.0023948 (PMC3166299; doi:10.1371/journal.pone.0023948)
Supplement: Table S3 — Probe sequences and tiling array data obtained with samples from stressed cells of E. faecalis. (XLS) [file pone.0023948.s003.xls]

## Sheet: 5000>F - Table 1 - Table 1
Probe sequences and tiling array data obtained with samples from stressed cells of E. faecalis			conditions
	Position (f: forward strand; r: reverse strand)	Probe Sequence	expo	stat	H2O2	pH (acid)	BS	Expo with O2	Early Stat with O2	Stat with O2	Expo	Early Stat	Stat	Urine	Serum
	EF0042_EF0043_1_45924_45973_f	CTGAAAACGACGTTAAACCGTCTGTTTTTAAAAAATGGAAAGAGGAATGA												8558.5
	EF0136_EF0137_2_137066_137115_f	TAGTGTTTATATATTGTTTAGCTTGATTTGCTGTTCTATAATGGGAGTAG	1755.7	28560.7
	EF0255_EF0256_6_232434_232483_f	TTACGCATATTTAAATTTCTAAAAATTTTTTTACATCTTTCTTAATCTTC	1203.6	10422.6
	EF0312_EF0312_1_293815_293864_f	ATGAAAAAATTACACAAAATATTGCAAAAGGCTAGCGTGGAATTTTATGA							8294.5
	EF0375_EF0376_5_344776_344825_f	TTGTTCATATTGTGGACAGGTGGAGTTAATAACTACTTGCTATCCTTAAA					6240.5
	EF0439_EF0440_3_409639_409688_r	ACCGTCAAAAAGTTGCCTTTCTCTTTTTTGAAAGGCAACTTTTTTATACA											13007.5
	EF0513_EF0516_6_475388_475437_f	TACGGTATCTATGATTTAAGCTGGGATTCCCAATAATACCTTGATTTCAG	15408.3	1436
◎	EF0513_EF0516_8_475458_475507_f	AGAGTACCTTCTTTTCGGGTTTTCTTATATAATCCTCGAATGGCTTCCAT	14247	2269.2							1156	8026
	EF0513_EF0516_12_475598_475647_f	CAGGTATTTAATGGTACGATGTTCTGTCCCTTGATAAAAGCCGTATTCTT	27067	2717.3
	EF0513_EF0516_13_475633_475682_f	AAAAGCCGTATTCTTTTAGTTTCTTAAAGGCACTTGTAATAGAGGGGGCT									1468	8212.6
◎	EF0513_EF0516_16_475738_475787_f	AAGCATAGGCTGCTTGTGTGTCCCGTTTTTTACGTAACCAAATATCCAAG	16718.7	1588.4					7899
	EF0513_EF0516_25_476053_476102_f	ACTGAAATTGCTTTCCTTTAAAATGATTCACCGTCATTCCTCCTGCTATC	13312.3	2982.1							2817	1064
	EF0513_EF0516_26_476088_476137_f	ATTCCTCCTGCTATCTTTTTCTATTATTCTACCTTATTTGATAGTAGATT										7379.6
	EF0513_EF0516_8_475458_475507_f	AGAGTACCTTCTTTTCGGGTTTTCTTATATAATCCTCGAATGGCTTCCAT									1155.8	8026.2
	EF0521_EF0523_14_482779_482828_f	ATCGAGCCATCGATGCAGATGGTTTAACCTTGGATATTTGGTTACGTAAA	10174.8	1235.6
	EF0521_EF0523_24_483129_483178_f	GGTACTCTCTTCGGGTTTTCGGTCTGTACTGAAATCAAGGTATTATTGGG	22387.2	6180.9
	EF0527_EF0529_25_488934_488983_f	AGGCCATATAACAGTCCTTTTACGGTACAATGTTTTTAACGACAAAAACA			29509.6	51010.3	1359.1		5974.1				2499.2	8404.8	1491.8
	EF0540_EF0542_33_497673_497722_f	GGAATTGCTTGGGCAATTGTTTATTTCTGCGTATTTACTTTCTTCATTAA					5502.7
	EF0557_EF0559_6_516380_516429_f	TTCTTATAACTATTGTACAACGAATAGAATATAAAAATTATGATAGATAG								8026.2
	EF0590_EF0594_209_558807_558856_f	AAGAGGATAATTATGTTTAATCAAAAGGAAGAGAAGCAGTTCAAATATGC				15980
	EF0590_EF0594_117_555587_555636_f	TTAGCTGAAAAAGCAGCGGCAGACGCAGTAAAAGCAGCAGAAGACGCAGG					25851.8
	EF0654_EF0655_5_606629_606678_f	AAACAAAATTAAATGAATTTACTGAGGAAATTCGAAAGGATGAACATATT				13007.4
	EF0664_EF0665_2_616616_616665_f	ATTCATTCACCTGAATCTGGTTGCTCCTCTCTCATTTAATGCGTAATCAA	1981.4	19464.3
	EF0678_EF0680_11_631705_631754_f	TTGGACCACTTGGACATGTGTAATCGCTGAATCCCCTTTTTGAGGATCAA	1634.9	10843.9
	EF0735_EF0737_3_694090_694139_f	GTAGGACATCGGTCGTTTTGACAGATGTCCTACTCTCTATTTTGTCTTTT	14372.9	1461.9
	EF0745_EF0746_3_701644_701693_f	ATAAATTTTACTAAAATCTGTAATTTTCATGAAAATATAGCGTATGATAA				53253
	EF0820_EF0822_5_784284_784333_f	GGCAACACTCATGGGAATGGTTCATTGTTATCGTTGTTCTCTCCCAGGTC	37086.5	1376.8
	EF0820_EF0822_6_784319_784368_f	GTTCTCTCCCAGGTCATTACGCTGTTTTTGAGAAACCTTTATTTACTTTA	15593.7	1652.7
◎	EF0869_EF0871_4_829162_829211_f	GCTTAAATTTAAGCTCGGCCTTGTTAACGGGAAGACATCAATTGGTTGAA	1700	19111.5					7780	1017
◎	EF0869_EF0871_13_829477_829526_f	ATCTACTGAGAAAATCTTCAACCAATTGATTTGCATGTCCTCCTTACACT	2655.4	47286.9	556	114	1236	130	3708	13465	374	119683	31710	5974	30293
	EF0940_EF0941_2_904322_904371_f	TTTAAAATTAAAAGAGTCACTTTTCATCATCCCAGAAAAGTGACTCTTTT	1652.7	42503.5
	EF0961_EF0962_1_925274_925323_f	AAAAAATTCCTCCTAAAAACTGTTGAATCTCTTTTTTCGTGTTACCATGT												7780
	EF0986_EF0987_4_944483_944532_f	GAGGCCTCGTTTTGAAAATGGTTTGATAAGTAATCCGTTTTTTATATGAA							6491.4
◎	EF1097_EF1098_10_1066902_1066951_f	GCGGGAGTCGAACCCGCGTCCAAACATATTGCCACTTAAATCTCTACGTT	6696.3	41604		32765	2317		22301	1662	1518		1597	1527	11483
	EF1097_EF1098_12_1066972_1067021_f	TTCGCTTTACAGCGTGCCGAGTGACAGGCATTCTGTATTGCTAGTCTGGT	1731.7	10335.4
◎	EF1097_EF1098_19_1067217_1067266_f	AATTCAAGCTCAACTATGCCTGTCGAATCCGTAACGCCCCCGAAATAACA	3390.8	63399.5	4535	2994	106115	1835		2438		1492	3977	41662	5834
	EF1165_EF1166_3_1137017_1137066_f	TTTTGAATAGAGAAATAAGAAGATCAATTTTTAGGGATATCTTCCCGCAT	1109.7	13375.8
	EF1192_EF1193_4_1159702_1159751_f	ACATCATCAAAATAAGGTATAATAGGAAAGTATCAAATAAGATTAGAAGG	1827.4	14247
	EF1211_EF1212_1_1177968_1178017_f	TAGAAGAGAAAATAAAACCCATGAGTATTTATAGTACTCGTGGGTTTTAT				26611.2
	EF1307_EF1308_1_1274465_1274514_f	CAAACGTTAATTAAAAATATATTATTATAGAAAACTAATACAGATTGGAG	1865.2	18799.6
	EF1452_EF1453_1_1417959_1418008_f	ATTAAAAAAGCCGAGTGCAGCTAACACTCGACTAATTCCTCAGGACGCAA									1346.5	6381.8		1109.9
◎	EF1452_EF1452_2_1417909_1417958_f	TAGAACGCTTTGAAAAATCAACAGGAATCATTGCAGAACTTGTAGAATAA	16463.4	13247.8							22301			1197	1347
	EF1452_EF1453_3_1418029_1418078_f	AGAATTCCCACGCGTGGATTTTCGACACCCTCTGTGTCTTTTAGCATTTT	8582.2	16037.5										1662	2584
◎	EF1452_EF1453_4_1418034_1418083_f	TCCCACGCGTGGATTTTCGACACCCTCTGTGTCTTTTAGCATTTTATCAA	7900.4	12842.2	1682	1628								7058	2056
	EF1516_EF1517_2_1472581_1472630_f	TTTGATGAAATTCGATAAAATTACTTGTTATTCTATTCTAGGTGAAAACG								7518.7
	EF1521_EF1522_1_1478058_1478107_f	GCAATATAATGAATAGAACTAAGCGTTTTGTTCATTTTATTTTGATAAGT	1514	14154.1
	EF1547_EF1548_1_1502130_1502179_f	AGAATTTTAAGAAAAATAGAAGAAATCGCTTTATTTTTTTACAAAAATCT	1631.7	11223.5
	EF1582_EF1583_6_1536212_1536261_f	ATCAAATTGAAAAGAAGAAGTGGTTGTTTTCACAAGTGTGAAGAGGGTTA				14291.4
	EF1663_EF1664_5_1618448_1618497_f	ACAATTGTTATCTAATTTACTTTTCATGAAAAAACTTCTTTTCTAAGAAT							8212.6
	EF1701_EF1702_1_1647976_1648025_f	GAGCCGTGCTCCCATCTTCAATCCCTTATAGGTTACCGATTTCATAGGGA				5834
	EF1761_EF1763_10_1708146_1708195_f	CAATTGATATAATTTGGCTTTTAACATACTCATTGCTTGCTCACGGTTTT			31710
	EF1814_EF1815_8_1759719_1759768_f	CATAATTGAGCATCTCTTTTAAACAATGAACAACAAAAATAGCCTTATCC	2050.7	11127.6
	EF1818_EF1820_3_1764564_1764613_f	TTTTCCCGTTAAACGACCGCCCCTTTCCCTGCGTAAATATTTGTTGCTAT							5390.6
	EF2173_EF2174_8_2083787_2083836_f	ACCTTTGTCGAACTCGTATAAAAATAAGTCCAACAAAGATGTCAATATAT							6381.8
	EF2203_EF2205_39_2118401_2118450_f	GTGGCACGGAGATGAGCGAAGAAGAATTAGCTGAAGCTGGTTTAAATCGT	1688.2	12532											56
◎	EF2205_EF2206_4_2119304_2119353_f	CATGGCGGCACTTGCTTAGTGCTGCTTCCTTCCGGATCTGACACAATTCA	41604	55672.1	8732	21313	9319	7519	18394	10468	202452	11483	405266	12141
◎	EF2205_EF2206_5_2119339_2119388_f	ATCTGACACAATTCACTAGCCCGCCATTGTCCTAGCCTTTCGGCAAAACC	17574.3	18078.7	10724	15155	11296	9823	25155	2079	5134	2079	38219	29510	8213
	EF2260_EF2261_9_2182690_2182739_f	AATAACTAATCTGCAACTTACTATCCTTGAAAATAAAATTCTCAAACACT				9076.3
◎	EF2378_EF2379_2_2305720_2305769_f	TCAGACAAATCTGTCAAGTGCCTTTTTTCGGTTTCTCTGCATTCGCTTCT	20916.4	1365.1							1178	7152
	EF2407_EF2408_1_2329002_2329051_f	TGTTTTCCTCCTTGGAATATTTTTTATAGACATAGGGATTGGCTTTGCTT											13465.1
	EF2417_EF2419_3_2337006_2337055_f	AATTATTAAAAATGCAAGAAAGGACTTACCCTCTATGACTATTTCTGAAG				1935.8	27918.8
	EF2479_EF2480_5_2402586_2402635_f	AAAGTTATTTAATTGGGGATTGTTTTCAACTATTTAGTAAGCGCTACAAA				27918.8
	EF2499_EF2500_2_2423934_2423983_f	TGTTACCCATTCTCAGCAAACAGGGCTCTCTTCAAACGTCCTTAACATGT	12695.4	1191.6							2584
	EF2720_EF2721_9_2632941_2632990_f	AATTATTCGCTAAAACACAAGCGATTGCCTAGTTCCCCGCCATTTTTTGT			1565.7	3477.7				8404.8	1123.2		2079.4	1714.2	2079.4
	EF2740_EF2741_2_2649694_2649743_f	GTCCTTGTTCCTCTGTAAAGGATTGAAATAGGATTCTTATTATTTGTTTG												9467.7
	EF2770_EF2771_5_2676294_2676343_f	TGCATCAGGTTCAATGGGTATCATCTCAGCCATAACAGCACCCCAAATGT				1016.7		1016.7				8732.4
	EF2795_EF2796_2_2698372_2698421_f	AGTAGAACTGGACCATCTACCATTTACTTGGGATACCAGTTGATGGCAAT													15155.8
	EF2908_EF2909_3_2787829_2787878_f	CTAAAATAACTTAAATAGAAAGAACCTGAGAAAAAATCCAAAACGATTTT	3058.9	12454.6							1597
	EF3087_EF3088_1_2962095_2962144_f	ATAGGCATCACCTGCCTCTCTAACTCAGAGCCACCGTCATACAACTTTCA	2416.2	12905.4
	EF3114_EF3115_1_2991439_2991488_f	CTAAAAAATCCTCCTTCAGATTTACCGCTAACGGCAACACACGACTTCCT												8294.5
	EF3314_EF3315_17_3201619_3201668_f	CAAGATTCGCTTCAACTGTTTATCATCGTATTTGTATACTCTGATAAGAA	65025.9	1249.5		2263			1756		3478
	EF3158_EF3160_5_3031804_3031853_f	AAAAATAACCGTACCGGTCAAAGTAGACGGTTATTTTTTATTGTCATTAC	1309.4	11478
	EF3158_EF3160_11_3032014_3032063_f	TAGAATTGGACGTAGAGCCAATAGTTGGTGAGCAACAGAAAAACCTGAAT	1682.7	10977.5
	EF3230_EF3232_3_3100585_3100634_f	AGCTCCACCGTATACGTTCAATTTAGTAAATTGTTTACGTCCTAAAGTGT					20635.9
	EFA0007_EFA0009_3_7141_7190_f	ATACTACTGACAGCTTCCAAGGAGCTAAAGCGCTCGGGACCCCATTAAGT			5502.7
	EFA0009_EFA0010_1_8270_8319_f	TCCTCCTGCTATCTTTTTCTATTATTCTACCTTATTTGATAGTAGATTTA	12253.7	1307.5
	EFA0017_EFA0019_3_13736_13785_f	CTATCAATGAGGGCGTATTACCAGTACGTCCTCTTTACATAATTATTATA	7459.1	14451.4
	EFA0058_EFA0059_3_47469_47518_f	TTACGGTACAATGTTTTTAACGACAAAAACATACCCAGGAGGACTTTTAC				22300.9
◎	EFA0080_EFA0081_8_63429_63478_f	CTATTCGCCGTAGGATTGCTTTTTGTGTTATCTGTACGATTTAATGTCGT	37537.9	3062.9					43619	2364	5034	1566	3886	1756	2178
◎	EFB0062_EFB0063_8_55652_55701_f	CTATTGTGCTGTTCATATCGAACTTATGTCTTCCGCATTATTAGTATAAC	49218.4	52343.1				2817		20636	1756	1236	5503
◎	EF0408_EF0409_5_381627_381676_r	CTTTTTAGTGCATCCATGCACGACTTTGTCACAAGTTACTTTAAATTTAT	47418	11648.3	1756	2916		20636	1916		1597	1909
	EF0513_EF0516_7_475423_475472_r	AAAAGAAGGTACTCTCTTCGGGTTTTCGGTCTGTACTGAAATCAAGGTAT	37086.5	14451.4
	EF0513_EF0516_9_475493_475542_r	GAAGTTTACGCACTGCCTCTACCACGATTAAAGGCATGGAAGCCATTCGA	10174.8	3570.3
◎	EF0513_EF0516_14_475668_475717_r	CAGTTTGATGAACCGAAGGTTGTAGTCACAGATAAAGCCCCCTCTATTAC	23594.3	6550.3				12489
	EF0513_EF0516_17_475773_475822_r	GGCACTTGTAATAGAGGGGGCTTTATCTGTGACTACAACCTTCGGTTCAT	10559.5	3417.5
	EF0513_EF0516_22_475948_475997_r	TGAAGTTCAAGAAATCTTATATGATCGTGGCATTAACGTTTCTCATACGA	12660.2	5640.9
	EF0519_EF0521_1_480041_480090_r	TGCCTTTAAAATGATTCATTACTCTGTCCTCTCTGTCTTTTTTCTCAATT											16806.8
	EF0521_EF0523_10_482639_482688_r	GATAGAGTAGTTTGCCATATTCTTGCACCCAACGATAAATCGTCGTATGA	16353	3306.8
	EF0521_EF0523_15_482814_482863_r	TTAAGAAAAGCATAGGCTGCTTGTGTGTCCCGTTTTTTACGTAACCAAAT	11388.8	4098.7					1272		1527
	EF0521_EF0523_16_482849_482898_r	CAACCTTCGGTTCATCAAACTGCTTCACTAACCGCTTAAGAAAAGCATAG	10785.1	6937.4
	EF0521_EF0523_17_482884_482933_r	GGCACTTGTAATAGAGGGGGCTTTATCTGTGACTACAACCTTCGGTTCAT						14291.4			32765.3
◎	EF0521_EF0523_19_482954_483003_r	AATTATTCAGGTATTTAATGGTACGATGTTCTGTCCCTTGATAAAAGCCG	16407.3	3665.9				2817			1682	13465
	EF0521_EF0523_21_483024_483073_r	GTAGAGGCAGTGCGTAAACTTCGATAGAATTTATTGCGTCTCTTTACTGG	11347.9	4523.9							1359
◎	EF0521_EF0523_22_483059_483108_r	ATAATCCTCGAATGGCTTCCATGCCTTTAATCGTGGTAGAGGCAGTGCGT	10782.2	5780.7				2022	82272		1566	1272
	EF0521_EF0523_23_483094_483143_r	CCCGAAGAGAGTACCTTCTTTTCGGGTTTTCTTATATAATCCTCGAATGG	9096	17272.5
	EF0521_EF0523_25_483164_483213_r	AATCCCTTACGGTATCTATGATTTAAGCTGGGATTCCCAATAATACCTTG						9467.7
	EF0605_EF0606_13_569163_569212_r	AGGGGTAACTCCTTCCCCTGCTCTGAGTCACCCCTAGAGAGTGATATTGG	41977.3	11288		2056		1880	3246			1143
	EF0631_EF0633_9_587019_587068_r	GTGGTTATTTCTCTACTGCTTTTCTGTCATTGCTTTGTATTTAACTTGTA	10268.6	1241.5		3803	2534
	EF0664_EF0665_1_616591_616640_r	AGCAACCAGATTCAGGTGAATGAATCTGGTTGCTCCTCTCTCATTTTTTA	1273.5	16985.9										1313
	EF0678_EF0680_4_631460_631509_r	GTTGTGACTGCAACACCTGGCCTATGGTAAAAAAAAGCAGAAGAAATCGG											32765.3
	EF0735_EF0737_2_694055_694104_r	CGACCGATGTCCTACTCTCTAACGATTAAGATAGTCCGCTAAATGCGTTT	14065.3	2880.5
	EF0847_EF0848_9_807300_807349_r	TTTCCGCCTTACTTCCTATTTAATATAGTTACTCCGAATTACCTTTCATT						8026.2
	EF0865_EF0867_9_826031_826080_r	TTTAGTTGCCGCTAAATCATGAAGCGCCTTTTTTTATTTTATTCCCTTGT	11828.2	4558	1662	2317	1178		1835					1197
	EF1151_EF1152_5_1121992_1122041_r	AGCACGAACACTACAAGCATCTCAGCTTGTGCGAGCATGGACTTTCCTCA													13644.5
	EF1170_EF1171_2_1142000_1142049_r	CTTTGCCCTGATCCATTTGCTGTATCAGAGTTATTTTGTCGGTATACAAC					1063.7						7780
	EF1356_EF1357_2_1332199_1332248_r	TTTTTTTACACCTTTTGCTCTTGCTGTGGCTAATGCAACAAGTGCAAAAG	3954.4	16870.5
	EF1368_EF1369_7_1345579_1345628_r	GTGGTGGAAATGAAGGTTGTTATTTACTCTTGGTAGGAGTAAGTATGAAA	35465	3058.9		2817		1178
	EF1491_EF1492_6_1447281_1447330_r	TGAAGCTTTCGCCCAACCATTCTTTATTCAATACTCTACCATCTTAGCAA						11984.1
	EF1708_EF1709_2_1657578_1657627_r	AATGATCGAAATCACTAGACAAAGTGAAATGTAAACGCTATAATTCAATT									30293.4
	EF1979_EF1980_3_1917732_1917781_r	ATGTTCGGTCAACACAGTGAAAGGACAACGCGTACATCACAGATTTACCA			2817.3	3307.5	3125.3	1714.2	1236.2	8294.5	1980	1756	4176.6	3635.2	3125.3
	EF1979_EF1980_4_1917767_1917816_r	TTTGATACAAGCAGGATCCCTAGATATCAATAAAAATGTTCGGTCAACAC			1880	1359.1				2022.4		15980	1271.6		3164.1
	EF1979_EF1980_6_1917837_1917886_r	CCCGCAAGATAAGCAGGTGGGTTCCTCGATCGCAGTATTGAACTACCAAA			1312.6	1142.5	2364.8						1714.2	1980	5502.7
◎	EF1979_EF1980_8_1917885_1917934_r	AAAAATGGTAAAATCCGTCGATGCCGGTAATCGTCCTAGAGTATTGAACC	4796.7	10422.6	2178	3411	5134	1518		1662			1566	2627	4052
◎	EF2021_EF2022_10_1949957_1950006_r	AGGTAGCGTTAGTGAAAATCTCGTGTCACTTGTAGTTTATGAACTTTAGC	4732.1	12454.6	22961	26611	1492	3886	41662			1980		2263
	EF2021_EF2022_15_1950132_1950181_r	TGGGATCTAGTGGCTAGGTAGCATTCGTGCAAAATTTTTGTTGGTTGCTA	13414.8	11017.7
	EF2241_EF2243_20_2165828_2165877_r	TAGAATTTAATCTGATTCCTCTTATACAGGACGCTGAAGTGTGGGTGACT				7518.7
	EF2334_EF2335_7_2258531_2258580_r	ACGAAAAGACGAATAGACGTAGAGGAAAATGCCGAGAAAAACAGGGGAAA											16455.1
	EF2336_EF2337_1_2259685_2259734_r	CGAGATGAATTTTGGACAAAATTTATATCAATGGTTTTTGACCAATGCTC							6644.3
	EF2407_EF2408_7_2329212_2329261_r	GGAGTAGATGATGAACAGCACAAGGTGACCAAAGGGAACGTTGTAACCGA							6754.3
	EF2583_EF2584_6_2502121_2502170_r	GTCCTTCAATTCTAGCATGTTCCATGCTTAGAAATTGATGCGAACGAAAC											8404.8
	EF2696_EF2697_5_2611841_2611890_r	AAAAGTGTTTTGTTAGGGTTGTTTGTTGGTATGCTTAAATAATACAAGGA				5974.1	2681.4
	EF2719_EF2720_3_2631112_2631161_r	ACATCTTGAAAAAGTAAAGGGAATCCTGTATAGTAATAGGGTATGTTTTA				7899.1
	EF2771_EF2773_2_2677348_2677397_r	GACACGCAACTTGCGTGTTATCTGTACGATTTGTTTACATGTTGCATTGT				22300.9	1596.9	1980
	EF3069_EF3070_5_2941204_2941253_r	ACTGTTGACGAGTTATTATTCTTCTGCTGCAATTATTTTACACAAAATCT					36036.4	13837.7			1312.6
	EF3123_EF3125_10_3000454_3000503_r	ATGATGGGATTGCTTAGCAGCCCCGCAAATTGGTAAAAATTTGCAAATGG											13837.7
	EF3170_EF3171_11_3044421_3044470_r	ATAACGAGTGAATACGACTCGTTAAGAAGAAAGACAACACTTACTGAACA											34981.5
	EF3207_EF3208_3_3078247_3078296_r	CTAAGTATGCCTTTTTTGATTCTTCGTGCATTTCCCTGTATAATAGCAAT										8212.6
	EF3249_EF3250_4_3123739_3123788_r	CTCGGGCATTTTTATTGATGGTCTTTTGATGGTCGTTGTGCTATAATAGC	11223.5	2021.4
	EF3290_EF3292_8_3172817_3172866_r	CTGTTGTAGAAAACAACAAAAAAGCCATCTCACCCCAAAAATAAATATTC	10492.3	2017.3
	EF3293_EF3294_3_3175941_3175990_r	AAACCGATTTTGGCGTTTTGTCCTTTATTCCTCATTGATTATTTAAACAA							27098.4
	EF3301_EF3302_9_3184041_3184090_r	CTTTTGTGATTTTATGGATATTAAATATATAATATGTTGAATGGGAGTAG							6240.5
	EFA0019_EFA0021_10_14676_14725_r	TTGTGTTGGTAGCCAACATTACCTTGAACAACATACAAAAGGAAAAACAA											6644.3
	EFA0054_EFA0056_11_44523_44572_r	GAACCCCATGAACTATACTCGGTTCTCGTTTGTTGCAACATTAGTTACAA						4052.2			5234	1381.8
◎	EFA0057_EFA0058_3_45598_45647_r	GAAAATAAGTTGGTCGTGGCTCTTTTTTTGTATTCTTTATTCAGTTCGTT	14451.4	2039.1					74233		2627
	EFA0057_EFA0058_5_45668_45717_r	AATTTCGGGTCTCGACTTCTTTAATTGATTGGTGGTAATCAATTAAGGCT	14912.6	9623
	EFA0080_EFA0081_6_63359_63408_r	GTTGCGACTTCTAGCGTGTGTGTTGATAGCAGCTTACTTTCGGCTATCGT	2446.5	11690			1325
	EFB0062_EFB0063_6_55582_55631_r	TGGGCTATTTTTTTCGTCTTGCGGATAGACGTGTGGGCTAGGACAACTTG	2561.6	13312.3						1123
	EFB0063_EFB0064_6_56291_56340_r	ATTATTATATCACAATATCGCAATATTGCAATATCATAATTTATTAATAT											25154.8
	sncRNA caracterized (see manuscript)
